# Supplementary material for: Reexamining a Host-Associated Genomic Diversity of Bean Golden Mosaic Virus (BGMV) Isolates from Phaseolus Species and Other Fabaceae Hosts
Source: Pathogens. 2025 Jul 15;14(7):697. doi: 10.3390/pathogens14070697 (PMC12299109; doi:10.3390/pathogens14070697)
Supplement: Supplementary file 1 [file pathogens-14-00697-s001.zip]

Archive with 9 entries (9 files):
- Figure S1 070325.tif
- Figure S3 070325.tif
- Figure S4 070325.tif
- Figure S5 070325.tif
- Figure S6 070325.tif
- Figure S7 070325.tif
- New Figure S2 070325.tif
- Table S1 020725.pdf
- Table S2 020725.pdf
